# Supplementary material for: Association between Dietary Patterns and the Risk of Depressive Symptoms in the Older Adults in Rural China
Source: Nutrients. 2022 Aug 27;14(17):3538. doi: 10.3390/nu14173538 (PMC9460296; doi:10.3390/nu14173538)
Supplement: Supplementary file 1 [file nutrients-14-03538-s001.zip]

Archive with 1 entries (1 files):
- nutrients-1856536-supplementary.pdf
